# Supplementary material for: Rubber plantations are impermeable to an avian understory specialist in Sri Lanka
Source: Mov Ecol. 2024 Jun 17;12:47. doi: 10.1186/s40462-024-00484-8 (PMC11181654; doi:10.1186/s40462-024-00484-8)
Supplement: Supplementary file 1 — Supplementary Material 1: Appendix 1, a database with raw data from all observed individuals. [file 40462_2024_484_MOESM1_ESM.xls]

## Sheet: Main
Rubber plantations are impermeable to an avian understory specialist in Sri Lanka (Dayananda et al. for Movement Ecology)
Appendix 1 (to be included in Supplementary Information): All data from all birds, including the data from the individuals with mistrials
No	ID	Period	Species	Study site	Treatment	Experiment	Success	District	Province	Capture habitat	Capture date	Capture time	Process time	Wieght (g)	Head+Beak	Beak	Beak depth	Beak width	Tarsus	Wing length	1st Secondry feather length	Tail	CS_Longitude	CS_Latitude	CS_elevation	CS_GPS error	Released time	RS_Longitude	RS_Latitude	RS_Elevation	RS_GPS error	RS_Vegetation condition	Distance between CS-RS (translocation distance)	Homing time (Daylight hours)	Proccess time	Tagging time	Transport time	Transport_method	BMI	HWI	MCParea(ha)	KDErange50%	KDErange95%	Locations	HR Sampling days	Sampling	FR%KDE	RUB%KDE	OP%KDE
1	B1	2019 Oct	BCBA	Veeoya	Disturbed (Secondary forest patch)	Translocation	Failed	Kegalle	Sabaragamuwa	Secondary forest patch near a stream	2019-10-08	09:03 h	09:21 h	29	38.9	16.5	4.6	8.7	27.7	72	55	63	80.3201	7.03489	58	±4 m	1899-12-31 10:25:00	80.3212	7.03711	57	±5 m	Densly growed bush patch	278	NA	7	42	15	Cab	0.000402778	23.6111	NA	NA	NA	NA	NA	NA	NA	NA	NA
2	B2	2019 Oct	BCBA	Veeoya	Undisturbed (Primary forest)	Translocation	Success (Controlled)	Kegalle	Sabaragamuwa	Secondary forest patch near a stream	2019-10-09	06:32 h	06:40 h	29	39.3	14.9	4.9	10	28.4	74	62	64	80.322	7.03189	61	±5 m	1899-12-31 08:14:00	80.3212	7.03713	69	±3 m	Undisturbed forest patch	585	10.15	6	48	28	Cab	0.000391892	16.2162	NA	NA	NA	NA	NA	NA	NA	NA	NA
3	B3	2019 Nov	BCBA	Veeoya	Disturbed (Secondary forest patch)	Translocation	Not successful	Kegalle	Sabaragamuwa	Secondary forest patch near a stream	2019-11-07	08:50 h	09:03 h	29	39.7	15.9	5.5	9.9	27.2	70	63	59	80.3209	7.0329	67	±6 m	1899-12-31 10:53:00	80.3227	7.0381	84	±3 m	Secondary forest patch with scrubs	608	NA	8	45	27	Bike	0.000414286	10	NA	NA	NA	NA	NA	NA	NA	NA	NA
4	B4	2019 Nov	BCBA	Veeoya	Disturbed (Secondary forest patch)	Translocation	Failed	Kegalle	Sabaragamuwa	Secondary forest patch near a stream	2019-11-10	09:55 h	10:02 h	28	40.3	17.8	5.4	10.9	27	72	66	62.9	80.3227	7.03777	83	±5 m	NA	NA	NA	NA	NA	NA	NA	NA	7	36	NA	NA	0.000388889	8.33333	NA	NA	NA	NA	NA	NA	NA	NA	NA
5	B5	2019 Nov	BCBA	Halgolla	Disturbed (Secondary forest patch)	Translocation+Homerange	Success	Kegalle	Sabaragamuwa	Secondary forest patch continuing to a large track of forest	2019-11-21	08:54 h	09:06 h	28	39.3	16.1	5	8.6	28.8	70	66	64	80.3693	7.04157	561	±4 m	1899-12-31 09:51:00	80.3674	7.04154	540	±3 m	Coffe bushes at a fence raw	212	9.39	12	6	2	Cab	0.0004	5.71429	1.70655	0.88086	2.96821	154	3	Random	95.8864	3.36904	0.626641
6	B6	2019 Nov	BCBA	Halgolla	Disturbed (Secondary forest patch)	Translocation	Not successful	Kegalle	Sabaragamuwa	Secondary forest patch near a stream	2020-01-17	08:10 h	08:14 h	28	39.4	16.5	5.2	9.9	27.8	71	67	65	80.369	7.04312	546	±4 m	1899-12-31 09:45:00	80.3709	7.04419	600	±3 m	Secondary forest patch	243	NA	4	11	9	Cab	0.000394366	5.6338	NA	NA	NA	NA	NA	NA	NA	NA	NA
7	B8	2020 Feb	BCBA	Kithulgala	Undisturbed (Primary forest)	Home range	Completed	Kegalle	Sabaragamuwa	Primary Forest Reserve	2020-02-26	07:06 h	07:19 h	27	38.2	15.3	5.1	9.7	27.3	63	60	52	80.4038	6.98834	131	±8 m	NA	NA	NA	NA	NA	NA	NA	NA		NA	NA	NA	0.000428571	4.7619	2.06129	0.838327	2.84804	199	4	Random	100	0	0
8	B9	2020 Feb	BCBA	Kithulgala	Undisturbed (Primary forest)	Translocation+Homerange	Success (Controlled)	Kegalle	Sabaragamuwa	Primary Forest Reserve	2020-02-29	10:12 h	10:17 h	28	39.4	16.1	5.1	10.1	27.9	71	68	58	80.4012	6.98799	116	±5 m	1899-12-31 08:45:00	NA	NA	NA	NA	NA	250	2.3	7	24	3	Foot	0.000394366	4.22535	3.44209	1.45227	5.02976	151	3	Random	100	0	0
9	B10	2020 Feb	BCBA	Kithulgala	Undisturbed (Primary forest)	Home range	Completed	Kegalle	Sabaragamuwa	Primary Forest Reserve	2020-03-01	14:27 h	14:29 h	31.5	40.6	16.1	5.8	9.5	29.4	78	65	64	80.4044	6.99148	91	±6 m	NA	NA	NA	NA	NA	NA	NA	NA		NA	NA	NA	0.000403846	16.6667	2.8984	1.46764	4.625	142	2.75	Random	97.36	0	0
10	B11	2020 Jun	BCBA	Veeoya	Disturbed (Secondary forest patch)	Translocation+Homerange	Not successful	Kegalle	Sabaragamuwa	Secondary forest patch near a stream	2020-06-23	09:08 h	09:13 h	27.5	40.4	17.8	5.6	8.8	27.1	70	63	59	80.3223	7.0277	73	±5 m	1899-12-31 10:48:00	80.3256	7.02909	98	±3 m	Disturbed secondary vegetation patch (Scrub)	391	NA	5	37	3.5	Cab	0.000392857	10	1.21891	0.49267	1.96875	151	3	Random	88.5155	10.7835	0
11	B12	2020 Aug	BCBA	Bodhinagala FR	Undisturbed (Primary forest)	Home range	Completed	Kalutara	Western	Primary Forest Reserve	2020-08-11	11:00 h	11:03 h	29	40.8	16.7	5.3	9.8	28.5	78	67	66	80.1579	6.72621	47	±6 m	NA	NA	NA	NA	NA	NA	NA	NA		NA	NA	NA	0.000371795	14.1026	2.03336	0.673509	2.34368	182	3.5	Random	100	0	0
12	B13	2020 Aug	BCBA	Bodhinagala FR	Undisturbed (Primary forest)	Home range	Completed	Kalutara	Western	Primary Forest Reserve	2020-08-11	14:37 h	14:39 h	30	41.5	17.7	6.5	9.5	28.4	72	65	64	80.1602	6.72746	77	±6 m	NA	NA	NA	NA	NA	NA	NA	NA		NA	NA	NA	0.000416667	9.72222	3.01048	1.40425	4.22559	175	3.5	Random	99.5788	0	0.160924
13	B14	2020 Aug	BCBA	Yagirala FR	Undisturbed (Primary forest)	Translocation+Homerange	Success (Controlled)	Kalutara	Western	Primary Forest Reserve	2020-08-13	10:21 h	10:25 h	30	40.9	17.5	5.9	8.8	29.5	70	66	62	80.1774	6.36102	22	±5 m	1899-12-31 11:02:00	80.1822	6.36026	19	±3 m	Not disturbed	541	6.3	9	18	10	Cab	0.000428571	5.71429	2.44259	1.13979	3.52847	145	3	Random	100	0	0
14	B15	2020 Aug	BCBA	Yagirala FR	Undisturbed (Primary forest)	Home range	Completed	Kalutara	Western	Primary Forest Reserve	2020-08-13	12:52 h	12:53 h	31	40.7	16.8	5.3	9.8	30.1	72	67	65	80.1742	6.36771	61	±5 m	NA	NA	NA	NA	NA	NA	NA	NA		NA	NA	NA	0.000430556	6.94444	3.16645	1.48803	4.50157	140	3	Random	100	0	0
15	B16	2020 Sep	BCBA	Veeoya	Disturbed (Secondary forest patch)	Translocation	Not successful	Kegalle	Sabaragamuwa	Secondary forest patch near a stream	2020-09-10	10:06 h	10:08 h	30	39.5	16.6	5.4	10.2	28.3	68	64	63	80.3232	7.03953	89	±5 m	1899-12-31 08:38:00	80.3235	7.03538	72	±5 m	Densly growed bush patch	461	NA	8	42	33	Foot	0.000441176	5.88235	NA	NA	NA	NA	NA	NA	NA	NA	NA
16	B17	2021 Jan	BCBA	Kithulgala	Undisturbed (Primary forest)	Translocation+Homerange	Success (Controlled)	Kegalle	Sabaragamuwa	Primary Forest Reserve	2021-01-03	06:55 h	07:20 h	27	38.6	15.4	5.1	10	26.9	68	63	58	80.4035	6.98404	124	±5 m	1899-12-31 08:45:00	80.4035	6.98092	143	±5 m	Not disturbed	345	8.3	6	30	30	Foot	0.000397059	7.35294	3.53231	1.34226	4.9026	157	3.1	Random	96.818	0	3.18198
17	B19	2021 Mar	BCBA	Veeoya	Disturbed (Secondary forest patch)	Home range	Completed	Kegalle	Sabaragamuwa	Secondary forest patch near a stream	2021-03-02	06:35 h	06:47 h	27	40	17.2	5.7	8.8	27.9	67	62	70	80.3233	7.04023	91	±5 m	NA	NA	NA	NA	NA	NA	NA	NA	NA	NA	NA	NA	0.000402985	7.46269	0.938326	0.368627	1.63252	143	3	Consecutive	91.167	8.83298	0
18	B21	2021 July	BCBA	Kudaligama	Disturbed (Secondary forest patch)	Home range	Completed	Kalutara	Western	Secondary forest patch near a stream	2021-07-16	05:54 h	06:07 h	30	41.6	17	5.9	10.1	28.3	74	68	64	80.1371	6.58663	117	±9 m	NA	NA	NA	NA	NA	NA	NA	NA	NA	NA	NA	NA	0.000405405	8.10811	1.51232	0.620335	2.40765	198	4	Random	86.4765	4.58953	8.93401
19	B22	2021 July	BCBA	Kudaligama	Disturbed (Secondary forest patch)	Home range	Completed	Kalutara	Western	Secondary forest patch near a stream	2021-07-17	06:53 h	06:57 h	31	40.2	15.6	5.6	10.3	28.5	72	63	66	80.1352	6.58598	71	±3 m	NA	NA	NA	NA	NA	NA	NA	NA	NA	NA	NA	NA	0.000430556	12.5	1.5119	0.671285	2.35229	178	4	Random	72.2228	7.09095	10.3814
20	T1	2019 Oct	TBFL	Veeoya	Disturbed (Secondary forest patch)	Translocation	Success	Kegalle	Sabaragamuwa	Secondary forest patch near a stream	2019-10-10	06:43 h	06:57 h	16	34.9	10.9	4.4	7.8	19.5	74	57.4	56	80.3217	7.0322	57	±5 m	1899-12-31 07:45:00	80.3212	7.0371	75	±5 m	Secondary forest patch	544	11.3	6	40	33	Cab	0.000216216	22.4324	NA	NA	NA	NA	NA	NA	NA	NA	NA
21	T2	2019 Nov	TBFL	Halgolla	Disturbed (Secondary forest patch)	Translocation+Homerange	Success	Kegalle	Sabaragamuwa	Secondary forest patch near a stream	2019-11-23	09:28 h	09:31 h	17.5	35.1	12.9	4.1	11.8	17.5	75	61	64	80.3692	7.0429	548	±4 m	1899-12-31 10:45:00	80.3676	7.04068	544	±5 m	Secondary scrub with 6 tall trees	215	2.3	10	15	13	Bike	0.000233333	18.6667	1.63831	0.395394	2.45982	145	3	Consecutive	85.1656	0	14.8344
22	T3	2020 Jan	TBFL	Halgolla	Disturbed (Secondary forest patch)	Translocation+Homerange	Success	Kegalle	Sabaragamuwa	Secondary forest patch near a stream	2020-01-14	09:29 h	09:34 h	16	35.4	12.9	4.1	11.7	18.6	69.8	58	60.5	80.3705	7.04055	553	±3 m	1899-12-31 10:45:00	80.367	7.0426	554	±6 m	Secondary home garden	444	9	12	22	33	Foot	0.000229226	16.9054	3.03679	0.224665	2.38891	134	2.8	Consecutive	82.6238	5.19485	4.47067
23	T5	2020 Feb	TBFL	Veeoya	Disturbed (Secondary forest patch)	Home range	Completed	Kegalle	Sabaragamuwa	Secondary forest patch near a stream	2020-02-12	06:43 h	06:52 h	16	40	13.3	4.1	10.4	19.5	78.6	54.7	58	80.3227	7.03787	83	±5 m	NA	NA	NA	NA	NA	NA	NA	NA		NA	NA	NA	0.000203562	30.4071	1.62861	0.157975	1.25964	139	3	Random	44.6905	55.3095	0
24	T7	2020 Feb	TBFL	Veeoya	Disturbed (Secondary forest patch)	Home range	Completed	Kegalle	Sabaragamuwa	Secondary forest patch near a stream	2020-02-13	06:55 h	07:00 h	15	35.7	12.8	4.5	10.5	17.6	71.5	59	57	80.3227	7.0393	87	±5 m	NA	NA	NA	NA	NA	NA	NA	NA		NA	NA	NA	0.00020979	17.4825	2.56773	0.779752	3.54212	140	3	Random	35.451	64.549	0
25	T8	2020 Feb	TBFL	Kithulgala	Undisturbed (Primary forest)	Home range	Completed	Kegalle	Sabaragamuwa	Primary Forest Reserve	2020-02-26	10:35 h	10:38 h	17.5	36.4	13.3	4.2	9.2	18.9	72	56	57	80.4034	6.98585	130	±8 m	NA	NA	NA	NA	NA	NA	NA	NA		NA	NA	NA	0.000243056	22.2222	1.99915	0.63171	2.49459	172	3.7	Random	98.2081	0	1.79188
26	T10	2020 Feb	TBFL	Kithulgala	Undisturbed (Primary forest)	Home range	Completed	Kegalle	Sabaragamuwa	Primary Forest Reserve	2020-02-29	13:48 h	13:50 h	15.5	36.1	12.3	4.7	9.8	18.3	75	60	62	80.4044	6.99139	94	±6 m	NA	NA	NA	NA	NA	NA	NA	NA		NA	NA	NA	0.000206667	20	1.34897	0.548709	1.82287	143	3	Random	98.0416	0	0
27	T11	2020 Aug	TBFL	Yagirala FR	Undisturbed (Primary forest)	Translocation+Homerange	Success (Controlled)	Kalutara	Western	Primary Forest Reserve	2020-08-13	11:00 h	11:10 h	18	36	13.5	4	11.1	18.4	70	57.4	58	80.1774	6.36102	22	±5 m	1899-12-31 09:24:00	80.1751	6.36481	55	±3 m	Primary forest	488	4.3	0	19	3	Cab	0.000257143	18	2.36653	0.885557	3.38801	143	3	Consecutive	98.6069	0	1.39315
28	T12	2020 Sep	TBFL	Veeoya	Disturbed (Secondary forest patch)	Translocation+Homerange	Success	Kegalle	Sabaragamuwa	Secondary forest patch near a stream	2020-09-03	07:14 h	07:18 h	17	35	13	4.5	10.4	18.9	70	57	58	80.3225	7.03828	96	±6 m	1899-12-31 07:58:00	80.3231	7.03446	149	±3 m	Secondary scrubs	430	9.3	4	26	6	Bike	0.000242857	18.5714	1.18529	0.333818	1.51418	152	3	Random	55.296	44.704	0
29	T13	2020 Sep	TBFL	Veeoya	Disturbed (Secondary forest patch)	Translocation	Success	Kegalle	Sabaragamuwa	Secondary forest patch near a stream	2020-09-27	09:45 h	09:58 h	15	35.7	11.3	4.7	9.8	17.4	72	60	55	80.3206	7.03694		±7 m	1899-12-31 12:42:00	80.317	7.03787		±6 m	Scrubland	407	5.45	13	25	35	Foot	0.000208333	16.6667	NA	NA	NA	NA	NA	NA	NA	NA	NA
30	T14	2021 Jan	TBFL	Kithulgala	Undisturbed (Primary forest)	Translocation	Success (Controlled)	Kegalle	Sabaragamuwa	Primary Forest Reserve	2021-01-02	06:51 h	07:00 h	14	36.3	13.6	4.1	10.3	18.5	73	60	61	80.4036	6.98838	126	±5 m	1899-12-31 08:30:00	80.4013	6.98924	97	±6 m	Not disturbed	272	2.45	14	34	18	Foot	0.000191781	17.8082	NA	NA	NA	NA	NA	NA	NA	NA	NA
31	T15	2021 Jan	TBFL	Kithulgala	Undisturbed (Primary forest)	Translocation	Success (Controlled)	Kegalle	Sabaragamuwa	Primary Forest Reserve	2021-01-23	12:20 h	12:26 h	18	35.8	11.6	4.6	7	18.7	80	65	68	80.4007	6.98682	117	±3 m	1899-12-31 13:45:00	80.3974	6.98495	129	±5 m	Forest	423	5	6	25	20	Foot	0.000225	18.75	NA	NA	NA	NA	NA	NA	NA	NA	NA
32	T16	2021 Aug	TBFL	Kudaligama	Disturbed (Secondary forest patch)	Home range	Completed	Kalutara	Western	Secondary forest patch near a stream	2021-08-03	08:02 h	08:10 h	17.5	34.9	13.5	4.8	11.2	18.9	75	63	38	80.1385	6.586	119	±3 m	NA	NA	NA	NA	NA	NA	NA	NA	NA	NA	NA	NA	0.000233333	16	1.04082	0.542544	1.66033	151	3	Random	71.9212	24.2181	3.86068
33	T17	2021 Dec	TBFL	Kithulgala	Disturbed (Secondary forest patch)	Translocation	Failed	Kegalle	Sabaragamuwa	Well wooded home gardens	2021-12-11	15:48 h	15:54 h	18	35.4	13.4	4.2	12.9	18	74	60	61	80.4097	6.99305	71	±6 m	NA	NA	NA	NA	NA	NA	NA	NA	8	11	NA	NA	0.000243243	18.9189	NA	NA	NA	NA	NA	NA	NA	NA	NA
34	T18	2021 Dec	TBFL	Bodhinagala FR	Undisturbed (Primary forest)	Translocation	Success	Kalutara	Western	Primary Forest Reserve	2021-12-23	08:52 h	08:54 h	17.4	35.9	13.2	4.5	10.6	18.5	76.3	59.2	58.3	80.1567	6.72478	46	±5 m	1899-12-31 09:30:00	80.1536	6.72465	18	±5 m	Secondary scrub	336	8.15	6	17	7	Foot	0.000228047	22.4115	NA	NA	NA	NA	NA	NA	NA	NA	NA
35	T19	2022 Jan	TBFL	Kudaligama	Disturbed (Secondary forest patch)	Translocation	Success	Kalutara	Western	Secondary forest patch near a stream	2022-01-22	08:24 h	08:32 h	14.8	35.2	12.7	4.3	10.2	18.2	71.6	58.3	57	80.1365	6.58684	93	±3 m	1899-12-31 09:15:00	80.1377	6.58446	105	±3 m	Secondary scrubs	273	4.3	8	21	7	Foot	0.000206704	18.5754	NA	NA	NA	NA	NA	NA	NA	NA	NA
36	T20	2021 July	TBFL	Kudaligama	Disturbed (Secondary forest patch)	Home range	Completed	Kalutara	Western	Secondary forest patch near a stream	2021-07-16	09:21 h	09:28 h	14.7	34.8	12.3	4.3	10.7	18.7	71.7	57.9	56.3	80.1353	6.58551	82	±5 m	NA	NA	NA	NA	NA	NA	NA	NA	NA	NA	NA	NA	0.000205021	19.2469	1.45433	0.484607	1.95576	160	3.2	Random	92.8519	1.25271	4.67337
[truncated: 5 more columns]

## Sheet: Abbreviations
Meanings of the abbreviated column names of Supplementary table 1
All the biometric measurments of the birds are in milimeters (mm)
B	Brown-capped Babbler
T	Tickell's Blue Flycatcher
BCBA	Brown-capped Babbler
TBFL	Tickell's Blue Flycatcher
CS	Capture site
RS	Release site
BMI	Body-Mass Index
HWI	Hand-Wing Index
MCP	Minimum Convex Polygon
KDE	95 % of the area by Kernel Density Estimate
Locations	Number of location fixes in once every 15 minutes interval during home range survey
HR	Home range
FR%KDE	Percentage forest cover within 95% of KDE
RUB%KDE	Percentage rubber plantation cover within 95% of KDE
OP%KDE	Percentage tea/open area cover within 95% of KDE
OT%KDE	Percentage other land-use cover within 95% of KDE
FR%CORE	Percentage forest cover within 50% of KDE which defined as core zone
RUB%CORE	Percentage forest cover within 50% of KDE which defined as core zone
OP%CORE	Percentage forest cover within 50% of KDE which defined as core zone
OT%CORE	Percentage forest cover within 50% of KDE which defined as core zone
